# Supplementary material for: Effects of Plant-Based Supplement on Oxidative Stress of Honey Bees (Apis mellifera) Infected with Nosema ceranae
Source: Animals (Basel). 2023 Nov 16;13(22):3543. doi: 10.3390/ani13223543 (PMC10668651; doi:10.3390/ani13223543)
Supplement: Supplementary file 1 [file animals-13-03543-s001.zip]

Archive with 1 entries (1 files):
- animals-2684543-supplementary.pdf
